# Supplementary material for: Optimization of Imputation Strategies for High-Resolution Gas Chromatography–Mass Spectrometry (HR GC–MS) Metabolomics Data
Source: Metabolites. 2022 May 11;12(5):429. doi: 10.3390/metabo12050429 (PMC9144635; doi:10.3390/metabo12050429)
Supplement: Supplementary file 1 [file metabolites-12-00429-s001.zip]

Archive with 2 entries (2 files):
- metabolites-1692346-supplementary.pdf
- Table S1.xlsx
